# Supplementary material for: Optimizing the Sensitivity of a Pelvic Sentinel Node Algorithm Requires a Hybrid Algorithm Combining Indocyanine Green Based Mapping and the Removal of Non-Mapped Nodes at Defined Anatomic Positions
Source: Cancers (Basel). 2024 Sep 23;16(18):3242. doi: 10.3390/cancers16183242 (PMC11430411; doi:10.3390/cancers16183242)
Supplement: Supplementary file 1 [file cancers-16-03242-s001.zip]

Archive with 1 entries (1 files):
- cancers-3170723-supplementary.pdf
